# Supplementary material for: Clinical Validation of Plasma Metabolite Markers for Early Lung Cancer Detection
Source: Int J Mol Sci. 2025 May 9;26(10):4519. doi: 10.3390/ijms26104519 (PMC12111207; doi:10.3390/ijms26104519)
Supplement: Supplementary file 1 [file ijms-26-04519-s001.zip]

Archive with 1 entries (1 files):
- ijms-3580187-supplementary.pdf
